# Supplementary material for: Escherichia fergusonii, an Underrated Repository for Antimicrobial Resistance in Food Animals
Source: Microbiol Spectr. 2022 Feb 9;10(1):e01617-21. doi: 10.1128/spectrum.01617-21 (PMC8826826; doi:10.1128/spectrum.01617-21)
Supplement: SUPPLEMENTAL FILE 2 — Supplemental material. Download SPECTRUM01617-21_Supp_2_seq11.xlsx, XLSX file, 0.1 MB [file spectrum01617-21_supp_2_seq11.xlsx]

## Sheet: Sheet1
Supplemental Table S3 The MIC values of 133 E. fergusonii isolates
Antimicrobial agents (μg/mL)	Ampicillin	Ampicillin/Sulbactam	Tetracycline	Chloromycetin	Sulfamethoxazole	Cefazolin	Cefotaxime	Ceftazidime	Cefoxitin	Gentamicin	Imipenem	Nalidixic acid	Azithromycin	Sulfafurazole	Ciprofloxacin	Amoxicillin/clavulanic acid	Cefotaxime/clavulanic acid	Ceftazidime/clavulanic acid	Colistin	Polymyxin B	Minocycline	Amikacin	Aztreonam	Cefepime	Meropenem	Levofloxacin	Doxycycline	Kanamycin	Streptomycin	Gemifloxacin
	AMP	AMS	TET	CHL	SXT	CFZ	CTX	CAZ	CFX	GEN	IMI	NAL	AZI	Sul	CIP	A/C	CTX-C	CAZ-C	CT	PB	MIN	AMI	AZM	FEP	MEM	LEV	DOX	KAN	STR	GEM
EF1	＞64	16/8	≤1	≤2	＞8/152	＞16	＞8	≤0.5	4	≤1	≤0.25	＞64	≤2	＞512	0.5	8/4	≤0.12/4	≤0.25/4	4	2	≤1	≤4	4	＞16	≤0.06	0.5	1	≤8	16	0.25
EF2	＞64	8/4	≤1	≤2	＞8/152	＞16	＞8	≤0.5	4	≤1	≤0.25	＞64	≤2	＞512	0.25	8/4	≤0.12/4	≤0.25/4	4	2	≤1	≤4	8	＞16	≤0.06	0.5	1	≤8	16	0.25
EF3	＞64	8/4	32	4	＞8/152	1	≤0.25	≤0.5	≤2	≤1	≤0.25	8	≤2	＞512	0.25	4/2	≤0.12/4	≤0.25/4	≤0.5	≤0.5	≤1	≤4	≤1	≤0.25	≤0.06	0.5	4	≤8	＞32	0.25
EF4	＞64	8/4	32	4	＞8/152	1	≤0.25	≤0.5	≤2	≤1	≤0.25	8	≤2	＞512	0.25	4/2	≤0.12/4	≤0.25/4	≤0.5	≤0.5	≤1	≤4	≤1	≤0.25	≤0.06	0.5	8	≤8	＞32	0.25
EF5	＞64	32/16	＞32	＞64	＞8/152	＞16	＞8	≤0.5	4	＞32	≤0.25	＞64	4	＞512	0.25	8/4	≤0.12/4	≤0.25/4	≤0.5	≤0.5	8	≤4	4	＞16	≤0.06	0.5	＞16	＞64	＞32	0.25
EF7	＞64	8/4	32	4	＞8/152	2	≤0.25	≤0.5	≤2	≤1	≤0.25	8	≤2	＞512	0.25	8/4	≤0.12/4	≤0.25/4	≤0.5	≤0.5	≤1	≤4	≤1	≤0.25	≤0.06	0.5	4	≤8	＞32	0.25
EF8	＞64	8/4	32	4	＞8/152	1	≤0.25	≤0.5	≤2	≤1	≤0.25	8	≤2	＞512	0.25	4/2	≤0.12/4	≤0.25/4	≤0.5	≤0.5	≤1	≤4	≤1	≤0.25	≤0.06	0.5	4	≤8	＞32	0.25
EF9	＞64	8/4	32	4	＞8/152	1	≤0.25	≤0.5	≤2	≤1	≤0.25	8	≤2	＞512	0.25	4/2	≤0.12/4	≤0.25/4	≤0.5	≤0.5	≤1	≤4	≤1	≤0.25	≤0.06	0.5	8	≤8	＞32	0.25
EF10	＞64	16/8	32	4	＞8/152	1	≤0.25	≤0.5	≤2	≤1	≤0.25	8	≤2	＞512	0.25	4/2	≤0.12/4	≤0.25/4	≤0.5	≤0.5	2	≤4	≤1	≤0.25	≤0.06	0.5	8	≤8	＞32	0.25
EF15	32	16/8	＞32	＞64	＞8/152	1	≤0.25	≤0.5	≤2	≤1	≤0.25	8	4	＞512	0.5	16/8	≤0.12/4	≤0.25/4	≤0.5	≤0.5	2	≤4	≤1	≤0.25	≤0.06	1	16	≤8	＞32	0.5
EF16	32	16/8	＞32	＞64	＞8/152	1	≤0.25	≤0.5	≤2	≤1	≤0.25	8	4	＞512	0.25	16/8	≤0.12/4	≤0.25/4	≤0.5	≤0.5	2	≤4	≤1	≤0.25	≤0.06	1	16	≤8	＞32	1
EF17	＞64	32/16	＞32	＞64	＞8/152	4	0.5	≤0.5	16	≤1	≤0.25	64	16	＞512	4	8/4	0.25/4	≤0.25/4	≤0.5	≤0.5	16	≤4	≤1	≤0.25	≤0.06	4	16	＞64	＞32	2
EF18	＞64	16/8	≤1	≤2	＞8/152	＞16	＞8	1	4	≤1	≤0.25	＞64	≤2	＞512	0.5	8/4	≤0.12/4	≤0.25/4	4	2	≤1	≤4	8	＞16	≤0.06	0.5	1	≤8	16	0.25
EF19	＞64	32/16	＞32	＞64	＞8/152	＞16	＞8	1	≤2	＞32	≤0.25	＞64	≤2	＞512	1	16/8	≤0.12/4	≤0.25/4	≤0.5	≤0.5	≤1	＞128	32	8	≤0.06	1	8	＞64	16	0.5
EF20	16	8/4	32	＞64	＞8/152	1	≤0.25	≤0.5	≤2	≤1	≤0.25	≤4	≤2	＞512	0.25	8/4	≤0.12/4	≤0.25/4	≤0.5	≤0.5	≤1	≤4	≤1	≤0.25	≤0.06	0.5	4	≤8	＞32	0.25
EF21	32	16/8	32	＞64	8/152	1	≤0.25	≤0.5	≤2	≤1	≤0.25	≤4	≤2	＞512	0.25	8/4	≤0.12/4	≤0.25/4	1	1	≤1	≤4	≤1	≤0.25	≤0.06	0.5	4	≤8	＞32	0.25
EF22	＞64	32/16	＞32	＞64	＞8/152	＞16	＞8	4	8	＞32	≤0.25	＞64	32	＞512	＞32	16/8	≤0.12/4	≤0.25/4	≤0.5	≤0.5	2	＞128	32	8	≤0.06	＞8	8	＞64	＞32	16
EF23	＞64	32/16	＞32	＞64	＞8/152	＞16	＞8	1	4	＞32	≤0.25	＞64	4	＞512	1	16/8	0.5/4	≤0.25/4	≤0.5	≤0.5	≤1	＞128	32	4	≤0.06	1	8	＞64	32	0.5
EF24	＞64	64/32	＞32	＞64	＞8/152	＞16	＞8	4	8	＞32	≤0.25	＞64	16	＞512	32	16/8	0.25/4	≤0.25/4	≤0.5	≤0.5	16	＞128	＞32	＞16	≤0.06	＞8	＞16	＞64	＞32	＞16
EF25	＞64	32/16	＞32	＞64	＞8/152	＞16	＞8	2	4	＞32	≤0.25	＞64	≤2	＞512	1	16/8	≤0.12/4	≤0.25/4	≤0.5	≤0.5	≤1	＞128	32	8	≤0.06	1	8	＞64	＞32	0.5
EF26	＞64	32/16	＞32	＞64	＞8/152	＞16	＞8	2	4	＞32	≤0.25	＞64	4	＞512	1	16/8	≤0.12/4	≤0.25/4	≤0.5	≤0.5	≤1	＞128	＞32	8	≤0.06	1	8	＞64	16	0.5
EF27	＞64	8/4	＞32	＞64	＞8/152	2	≤0.25	≤0.5	8	≤1	≤0.25	64	4	＞512	2	16/8	≤0.12/4	≤0.25/4	≤0.5	1	≤1	≤4	≤1	≤0.25	≤0.06	2	8	＞64	＞32	1
EF28	＞64	32/16	＞32	＞64	＞8/152	＞16	＞8	1	≤2	＞32	≤0.25	＞64	≤2	＞512	1	16/8	≤0.12/4	≤0.25/4	≤0.5	≤0.5	≤1	＞128	32	8	≤0.06	1	8	＞64	16	0.5
EF29	＞64	32/16	＞32	＞64	＞8/152	＞16	＞8	1	4	＞32	≤0.25	＞64	≤2	＞512	1	16/8	≤0.12/4	≤0.25/4	≤0.5	≤0.5	≤1	＞128	32	16	≤0.06	1	8	＞64	16	0.5
EF30	＞64	16/8	＞32	＞64	2/38	＞16	＞8	1	≤2	≤1	≤0.25	＞64	≤2	＞512	2	8/4	≤0.12/4	≤0.25/4	4	2	4	16	32	4	≤0.06	2	8	＞64	＞32	1
EF31	＞64	8/4	＞32	16	＞8/152	2	≤0.25	≤0.5	≤2	≤1	≤0.25	8	16	＞512	1	8/4	≤0.12/4	≤0.25/4	4	2	4	≤4	≤1	≤0.25	≤0.06	1	8	≤8	＞32	0.5
EF32	＞64	8/4	＞32	16	＞8/152	1	≤0.25	≤0.5	≤2	≤1	≤0.25	8	32	＞512	0.5	8/4	≤0.12/4	≤0.25/4	4	2	4	≤4	≤1	≤0.25	≤0.06	1	8	≤8	＞32	0.5
EF33	＞64	64/32	＞32	＞64	2/38	＞16	＞8	2	4	≤1	≤0.25	＞64	≤2	＞512	2	8/4	≤0.12/4	≤0.25/4	4	2	4	32	＞32	4	≤0.06	4	8	64	＞32	1
EF34	32	16/8	＞32	＞64	＞8/152	1	≤0.25	≤0.5	4	≤1	≤0.25	8	4	＞512	0.5	8/4	≤0.12/4	≤0.25/4	≤0.5	≤0.5	≤1	≤4	≤1	≤0.25	≤0.06	1	8	≤8	＞32	0.5
EF35	＞64	16/8	＞32	＞64	＞8/152	2	≤0.25	≤0.5	4	≤1	≤0.25	8	≤2	＞512	0.25	16/8	≤0.12/4	≤0.25/4	≤0.5	≤0.5	2	≤4	≤1	≤0.25	≤0.06	0.5	8	≤8	＞32	0.25
EF36	32	16/8	＞32	＞64	＞8/152	1	≤0.25	≤0.5	4	≤1	≤0.25	8	4	＞512	0.5	8/4	≤0.12/4	≤0.25/4	≤0.5	≤0.5	2	≤4	≤1	≤0.25	≤0.06	1	8	≤8	＞32	0.5
EF37	＞64	8/4	＞32	＞64	＞8/152	1	≤0.25	≤0.5	8	≤1	≤0.25	8	4	256	0.5	8/4	≤0.12/4	≤0.25/4	≤0.5	≤0.5	2	≤4	≤1	≤0.25	≤0.06	1	16	≤8	8	0.5
EF38	32	16/8	32	＞64	＞8/152	2	≤0.25	≤0.5	4	2	≤0.25	8	4	＞512	0.5	8/4	≤0.12/4	≤0.25/4	1	1	≤1	≤4	≤1	≤0.25	≤0.06	1	8	≤8	＞32	0.5
EF39	＞64	64/32	＞32	＞64	＞8/152	＞16	＞8	1	8	32	≤0.25	32	8	＞512	1	16/8	0.25/4	≤0.25/4	≤0.5	≤0.5	4	≤4	16	4	≤0.06	2	16	＞64	＞32	1
EF40	＞64	16/8	＞32	＞64	＞8/152	4	≤0.25	≤0.5	4	32	≤0.25	≤4	≤2	＞512	0.25	16/8	≤0.12/4	≤0.25/4	1	≤0.5	2	≤4	≤1	≤0.25	≤0.06	0.5	8	＞64	＞32	0.25
EF41	＞64	16/8	＞32	＞64	＞8/152	2	≤0.25	≤0.5	4	＞32	≤0.25	8	8	＞512	1	8/4	≤0.12/4	≤0.25/4	≤0.5	≤0.5	2	≤4	≤1	≤0.25	≤0.06	0.5	8	≤8	＞32	0.5
EF42	＞64	16/8	32	＞64	＞8/152	＞16	＞8	8	8	≤1	≤0.25	32	≤2	＞512	1	4/2	0.25/4	≤0.25/4	≤0.5	≤0.5	≤1	≤4	32	＞16	≤0.06	2	8	≤8	8	1
EF43	＞64	16/8	＞32	≤2	＞8/152	＞16	＞8	≤0.5	4	≤1	≤0.25	＞64	≤2	＞512	0.5	8/4	≤0.12/4	≤0.25/4	4	4	≤1	≤4	8	＞16	≤0.06	0.5	8	≤8	16	0.25
EF44	＞64	8/4	＞32	≤2	＞8/152	＞16	＞8	≤0.5	8	≤1	≤0.25	＞64	≤2	＞512	0.5	8/4	≤0.12/4	≤0.25/4	4	4	≤1	≤4	8	＞16	≤0.06	0.5	8	≤8	16	0.25
EF45	＞64	8/4	＞32	≤2	＞8/152	＞16	＞8	≤0.5	4	≤1	≤0.25	＞64	≤2	＞512	0.5	8/4	≤0.12/4	≤0.25/4	4	2	≤1	≤4	8	＞16	≤0.06	0.5	8	≤8	16	0.25
EF46	＞64	16/8	＞32	＞64	＞8/152	＞16	＞8	4	≤2	≤1	≤0.25	32	≤2	＞512	1	4/2	≤0.12/4	≤0.25/4	≤0.5	≤0.5	≤1	≤4	＞32	＞16	≤0.06	2	8	≤8	8	1
EF47	＞64	32/16	32	＞64	＞8/152	＞16	＞8	8	4	≤1	≤0.25	32	≤2	＞512	2	4/2	≤0.12/4	≤0.25/4	≤0.5	≤0.5	≤1	≤4	＞32	＞16	≤0.06	2	8	≤8	8	1
EF48	＞64	16/8	＞32	≤2	≤0.25/4.75	＞16	＞8	≤0.5	4	＞32	≤0.25	＞64	≤2	＞512	0.25	8/4	≤0.12/4	≤0.25/4	≤0.5	≤0.5	≤1	≤4	4	16	≤0.06	0.5	8	≤8	8	0.25
EF49	＞64	16/8	32	≤2	≤0.25/4.75	＞16	＞8	≤0.5	4	＞32	≤0.25	＞64	≤2	＞512	0.25	8/4	≤0.12/4	≤0.25/4	≤0.5	≤0.5	≤1	≤4	2	8	≤0.06	0.5	8	≤8	8	0.25
EF50	＞64	32/16	≤1	＞64	＞8/152	＞16	＞8	4	≤2	＞32	≤0.25	＞64	≤2	＞512	1	16/8	≤0.12/4	≤0.25/4	2	4	≤1	≤4	32	＞16	≤0.06	1	≤0.5	＞64	＞32	0.5
EF51	＞64	32/16	≤1	＞64	＞8/152	＞16	＞8	4	≤2	＞32	≤0.25	＞64	≤2	＞512	1	8/4	≤0.12/4	≤0.25/4	4	2	≤1	≤4	32	＞16	≤0.06	1	≤0.5	＞64	＞32	0.25
EF52	＞64	32/16	＞32	＞64	＞8/152	＞16	＞8	2	4	≤1	≤0.25	8	≤2	＞512	0.5	16/8	≤0.12/4	≤0.25/4	≤0.5	≤0.5	2	≤4	8	2	≤0.06	0.5	16	＞64	＞32	0.5
EF53	＞64	16/8	＞32	≤2	≤0.25/4.75	＞16	＞8	≤0.5	≤2	32	≤0.25	＞64	≤2	＞512	0.25	8/4	≤0.12/4	≤0.25/4	≤0.5	≤0.5	2	≤4	2	16	≤0.06	0.5	8	≤8	≤4	0.12
EF54	＞64	16/8	＞32	≤2	≤0.25/4.75	＞16	＞8	≤0.5	≤2	32	≤0.25	＞64	≤2	＞512	0.25	8/4	≤0.12/4	≤0.25/4	1	1	4	≤4	2	4	≤0.06	0.5	8	≤8	≤4	0.25
EF55	4	4/2	＞32	＞64	≤0.25/4.75	1	≤0.25	≤0.5	8	≤1	≤0.25	16	≤2	128	0.5	≤2/1	≤0.12/4	≤0.25/4	≤0.5	≤0.5	2	≤4	≤1	≤0.25	≤0.06	0.5	8	≤8	≤4	0.5
EF56	≤2	≤2/1	＞32	＞64	≤0.25/4.75	1	≤0.25	≤0.5	≤2	≤1	≤0.25	8	4	512	0.5	≤2/1	≤0.12/4	≤0.25/4	≤0.5	≤0.5	≤1	≤4	≤1	≤0.25	≤0.06	1	8	≤8	8	0.5
EF57	＞64	16/8	＞32	＞64	＞8/152	1	≤0.25	≤0.5	≤2	2	≤0.25	8	≤2	＞512	0.25	8/4	≤0.12/4	≤0.25/4	≤0.5	≤0.5	2	≤4	≤1	≤0.25	≤0.06	0.5	8	≤8	＞32	0.25
EF58	＞64	16/8	＞32	＞64	＞8/152	2	≤0.25	≤0.5	≤2	≤1	≤0.25	8	4	＞512	0.25	8/4	≤0.12/4	≤0.25/4	≤0.5	≤0.5	≤1	≤4	≤1	≤0.25	≤0.06	0.5	8	≤8	＞32	0.25
EF59	＞64	16/8	＞32	＞64	＞8/152	2	≤0.25	≤0.5	≤2	≤1	≤0.25	8	4	＞512	0.5	8/4	≤0.12/4	≤0.25/4	≤0.5	≤0.5	4	≤4	≤1	≤0.25	≤0.06	0.5	16	≤8	16	0.5
EF60	＞64	16/8	＞32	8	＞8/152	1	≤0.25	≤0.5	≤2	≤1	≤0.25	8	4	＞512	0.25	8/4	≤0.12/4	≤0.25/4	≤0.5	≤0.5	4	≤4	≤1	≤0.25	≤0.06	0.5	16	≤8	32	0.5
EF61	＞64	8/4	＞32	＞64	＞8/152	2	≤0.25	≤0.5	≤2	≤1	≤0.25	8	4	＞512	0.25	8/4	≤0.12/4	≤0.25/4	≤0.5	≤0.5	4	≤4	≤1	≤0.25	≤0.06	0.5	16	≤8	32	0.5
EF62	＞64	8/4	＞32	＞64	＞8/152	2	≤0.25	≤0.5	≤2	≤1	≤0.25	8	4	＞512	0.25	8/4	≤0.12/4	≤0.25/4	≤0.5	≤0.5	8	≤4	≤1	≤0.25	≤0.06	2	16	≤8	32	0.5
EF63	≤2	≤2/1	＞32	＞64	＞8/152	2	≤0.25	≤0.5	8	＞32	1	32	8	＞512	2	16/8	≤0.12/4	≤0.25/4	≤0.5	≤0.5	2	≤4	≤1	≤0.25	1	0.5	16	＞64	＞32	0.5
EF64	≤2	≤2/1	＞32	＞64	＞8/152	1	≤0.25	≤0.5	4	＞32	≤0.25	32	16	＞512	2	≤2/1	≤0.12/4	≤0.25/4	≤0.5	≤0.5	2	8	≤1	≤0.25	≤0.06	1	8	＞64	＞32	1
EF65	≤2	≤2/1	＞32	＞64	＞8/152	1	≤0.25	≤0.5	≤2	＞32	≤0.25	32	8	＞512	1	≤2/1	≤0.12/4	≤0.25/4	≤0.5	≤0.5	2	≤4	≤1	≤0.25	≤0.06	0.5	8	＞64	＞32	0.5
EF66	≤2	≤2/1	＞32	8	＞8/152	1	≤0.25	≤0.5	4	≤1	≤0.25	≤4	≤2	＞512	≤0.03	≤2/1	≤0.12/4	≤0.25/4	≤0.5	≤0.5	4	≤4	≤1	≤0.25	≤0.06	≤0.125	8	≤8	32	≤0.015
EF67	＞64	16/8	2	4	≤0.25/4.75	4	≤0.25	≤0.5	4	≤1	≤0.25	≤4	≤2	＞512	≤0.03	8/4	≤0.12/4	≤0.25/4	≤0.5	1	≤1	≤4	≤1	≤0.25	≤0.06	≤0.125	1	≤8	8	≤0.015
EF68	≤2	≤2/1	32	64	＞8/152	2	≤0.25	≤0.5	8	≤1	≤0.25	≤4	4	＞512	0.06	4/2	≤0.12/4	≤0.25/4	≤0.5	≤0.5	2	≤4	≤1	≤0.25	≤0.06	≤0.125	8	≤8	＞32	0.06
EF69	≤2	≤2/1	32	64	＞8/152	2	≤0.25	≤0.5	8	≤1	≤0.25	≤4	≤2	＞512	0.06	4/2	≤0.12/4	≤0.25/4	≤0.5	≤0.5	2	≤4	≤1	≤0.25	≤0.06	≤0.125	8	≤8	＞32	0.12
EF70	≤2	≤2/1	＞32	64	＞8/152	2	≤0.25	≤0.5	8	≤1	≤0.25	≤4	8	＞512	0.06	4/2	≤0.12/4	≤0.25/4	≤0.5	≤0.5	2	≤4	≤1	≤0.25	≤0.06	≤0.125	16	≤8	32	0.12
EF71	≤2	≤2/1	＞32	＞64	＞8/152	2	≤0.25	≤0.5	16	≤1	≤0.25	≤4	8	＞512	0.06	4/2	≤0.12/4	≤0.25/4	≤0.5	≤0.5	4	≤4	≤1	≤0.25	≤0.06	≤0.125	16	≤8	32	0.12
EF72	≤2	≤2/1	32	64	＞8/152	2	≤0.25	≤0.5	8	≤1	≤0.25	≤4	4	＞512	≤0.03	≤2/1	≤0.12/4	≤0.25/4	≤0.5	≤0.5	2	8	≤1	≤0.25	≤0.06	≤0.125	8	≤8	＞32	0.06
EF73	＞64	16/8	＞32	32	＞8/152	1	0.5	≤0.5	8	≤1	0.5	8	≤2	＞512	≤0.03	8/4	≤0.12/4	≤0.25/4	≤0.5	≤0.5	4	≤4	≤1	≤0.25	≤0.06	≤0.125	16	≤8	32	0.12
EF74	＞64	8/4	＞32	64	＞8/152	4	≤0.25	≤0.5	8	≤1	≤0.25	≤4	4	＞512	≤0.03	8/4	≤0.12/4	≤0.25/4	≤0.5	≤0.5	4	≤4	≤1	≤0.25	≤0.06	≤0.125	16	≤8	32	0.25
EF75	≤2	≤2/1	32	64	＞8/152	2	≤0.25	≤0.5	8	≤1	≤0.25	≤4	4	＞512	0.06	≤2/1	≤0.12/4	≤0.25/4	1	1	4	≤4	≤1	≤0.25	≤0.06	≤0.125	16	≤8	32	0.12
EF76	＞64	32/16	＞32	＞64	＞8/152	＞16	＞8	1	8	＞32	≤0.25	＞64	8	＞512	8	8/4	≤0.12/4	≤0.25/4	≤0.5	≤0.5	4	16	4	8	≤0.06	8	16	＞64	＞32	8
EF77	＞64	16/8	＞32	＞64	＞8/152	2	≤0.25	≤0.5	4	＞32	≤0.25	＞64	16	＞512	0.25	8/4	≤0.12/4	≤0.25/4	≤0.5	≤0.5	2	≤4	≤1	≤0.25	≤0.06	0.5	8	＞64	＞32	0.25
EF78	＞64	16/8	＞32	＞64	＞8/152	＞16	＞8	2	4	＞32	≤0.25	＞64	8	＞512	0.25	8/4	0.25/4	≤0.25/4	≤0.5	≤0.5	2	≤4	16	＞16	≤0.06	0.5	8	＞64	＞32	0.25
EF79	＞64	32/16	＞32	＞64	＞8/152	＞16	＞8	2	4	＞32	≤0.25	＞64	16	＞512	4	16/8	≤0.12/4	≤0.25/4	≤0.5	≤0.5	2	≤4	32	＞16	≤0.06	4	8	＞64	＞32	4
EF80	＞64	16/8	＞32	＞64	＞8/152	＞16	＞8	4	8	＞32	≤0.25	＞64	16	＞512	2	8/4	0.25/4	≤0.25/4	≤0.5	≤0.5	4	≤4	32	＞16	≤0.06	4	16	＞64	＞32	2
EF81	＞64	32/16	＞32	＞64	＞8/152	＞16	＞8	4	4	＞32	≤0.25	＞64	16	＞512	32	8/4	0.25/4	≤0.25/4	≤0.5	≤0.5	2	32	16	＞16	≤0.06	＞8	16	＞64	＞32	16
EF82	＞64	32/16	＞32	＞64	＞8/152	＞16	＞8	≤0.5	≤2	32	≤0.25	＞64	≤2	＞512	2	16/8	≤0.12/4	≤0.25/4	4	2	≤1	≤4	16	8	≤0.06	2	8	＞64	＞32	1
EF83	＞64	16/8	＞32	＞64	＞8/152	2	≤0.25	≤0.5	4	≤1	≤0.25	8	≤2	＞512	0.25	8/4	≤0.12/4	≤0.25/4	≤0.5	≤0.5	2	≤4	≤1	≤0.25	≤0.06	0.5	8	≤8	＞32	0.25
EF84	＞64	32/16	＞32	8	0.5/9.5	＞16	＞8	≤0.5	4	＞32	≤0.25	＞64	8	＞512	16	8/4	≤0.12/4	≤0.25/4	≤0.5	≤0.5	2	32	2	2	≤0.06	＞8	8	＞64	＞32	8
EF85	＞64	16/8	＞32	＞64	＞8/152	＞16	＞8	4	8	＞32	≤0.25	16	32	＞512	1	8/4	0.25/4	≤0.25/4	1	1	2	≤4	32	＞16	≤0.06	2	16	＞64	＞32	0.5
EF86	＞64	16/8	＞32	＞64	＞8/152	＞16	＞8	4	8	≤1	≤0.25	＞64	64	＞512	4	16/8	0.25/4	≤0.25/4	≤0.5	≤0.5	16	≤4	32	16	≤0.06	2	＞16	＞64	＞32	4
EF87	＞64	16/8	＞32	＞64	＞8/152	＞16	＞8	4	8	＞32	≤0.25	16	16	＞512	2	8/4	0.25/4	≤0.25/4	≤0.5	≤0.5	2	≤4	＞32	＞16	≤0.06	2	16	＞64	＞32	1
EF88	＞64	8/4	＞32	＞64	0.5/9.5	＞16	＞8	2	4	＞32	≤0.25	＞64	4	＞512	0.5	8/4	≤0.12/4	≤0.25/4	≤0.5	≤0.5	2	≤4	32	＞16	≤0.06	1	16	＞64	＞32	0.25
EF89	＞64	32/16	＞32	＞64	＞8/152	＞16	＞8	1	4	32	≤0.25	＞64	≤2	＞512	2	16/8	≤0.12/4	≤0.25/4	4	2	≤1	≤4	32	8	≤0.06	4	8	＞64	＞32	1
EF90	＞64	32/16	＞32	＞64	＞8/152	＞16	＞8	1	≤2	16	≤0.25	＞64	≤2	＞512	2	16/8	≤0.12/4	≤0.25/4	4	2	≤1	≤4	16	8	≤0.06	2	8	＞64	＞32	1
EF91	＞64	16/8	＞32	＞64	＞8/152	＞16	＞8	≤0.5	4	32	≤0.25	32	16	＞512	1	8/4	≤0.12/4	≤0.25/4	4	2	4	≤4	4	8	≤0.06	2	8	＞64	＞32	1
EF92	＞64	32/16	＞32	＞64	＞8/152	＞16	＞8	1	≤2	＞32	≤0.25	＞64	≤2	＞512	2	16/8	≤0.12/4	≤0.25/4	≤0.5	≤0.5	2	≤4	32	8	≤0.06	2	8	＞64	＞32	1
EF93	＞64	32/16	＞32	8	0.5/9.5	＞16	＞8	≤0.5	4	＞32	≤0.25	＞64	4	＞512	8	8/4	≤0.12/4	≤0.25/4	≤0.5	≤0.5	2	16	4	2	≤0.06	8	16	＞64	＞32	8
EF94	＞64	16/8	＞32	＞64	＞8/152	1	≤0.25	≤0.5	4	≤1	≤0.25	8	4	＞512	0.5	16/8	≤0.12/4	≤0.25/4	≤0.5	≤0.5	2	≤4	≤1	≤0.25	≤0.06	1	8	≤8	＞32	0.5
EF95	＞64	32/16	＞32	＞64	＞8/152	＞16	＞8	4	8	2	≤0.25	＞64	4	＞512	8	16/8	≤0.12/4	≤0.25/4	≤0.5	≤0.5	4	≤4	16	8	≤0.06	8	16	＞64	＞32	4
EF96	32	16/8	32	＞64	＞8/152	1	≤0.25	≤0.5	4	≤1	≤0.25	8	4	≤32	0.5	8/4	≤0.12/4	≤0.25/4	≤0.5	1	≤1	≤4	≤1	≤0.25	≤0.06	0.5	8	≤8	＞32	0.25
EF97	＞64	16/8	＞32	＞64	＞8/152	2	≤0.25	≤0.5	≤2	≤1	≤0.25	8	4	＞512	0.5	8/4	≤0.12/4	≤0.25/4	≤0.5	≤0.5	≤1	≤4	≤1	≤0.25	≤0.06	0.5	8	≤8	＞32	0.25
EF98	≤2	≤2/1	＞32	4	≤0.25/4.75	1	≤0.25	≤0.5	≤2	≤1	≤0.25	≤4	≤2	＞512	≤0.03	≤2/1	≤0.12/4	≤0.25/4	≤0.5	1	4	≤4	≤1	≤0.25	≤0.06	≤0.125	16	≤8	＞32	≤0.015
EF99	≤2	≤2/1	＞32	4	≤0.25/4.75	1	≤0.25	≤0.5	4	≤1	≤0.25	≤4	≤2	＞512	≤0.03	≤2/1	≤0.12/4	≤0.25/4	≤0.5	≤0.5	4	≤4	≤1	≤0.25	≤0.06	≤0.125	16	≤8	＞32	≤0.015
EF100	≤2	≤2/1	2	16	≤0.25/4.75	1	≤0.25	≤0.5	4	≤1	≤0.25	≤4	4	＞512	≤0.03	≤2/1	≤0.12/4	≤0.25/4	≤0.5	≤0.5	2	≤4	≤1	≤0.25	≤0.06	≤0.125	2	≤8	8	0.03
EF101	≤2	≤2/1	＞32	4	≤0.25/4.75	1	≤0.25	≤0.5	≤2	≤1	≤0.25	≤4	≤2	＞512	≤0.03	≤2/1	≤0.12/4	≤0.25/4	≤0.5	1	4	≤4	≤1	≤0.25	≤0.06	≤0.125	16	≤8	＞32	≤0.015
EF102	≤2	≤2/1	＞32	4	≤0.25/4.75	2	≤0.25	≤0.5	≤2	≤1	≤0.25	≤4	≤2	＞512	≤0.03	≤2/1	≤0.12/4	≤0.25/4	≤0.5	≤0.5	4	≤4	≤1	≤0.25	≤0.06	≤0.125	16	≤8	＞32	≤0.015
EF103	≤2	≤2/1	＞32	4	≤0.25/4.75	1	≤0.25	≤0.5	≤2	≤1	≤0.25	≤4	≤2	＞512	≤0.03	≤2/1	≤0.12/4	≤0.25/4	≤0.5	≤0.5	4	≤4	≤1	≤0.25	≤0.06	≤0.125	16	≤8	＞32	≤0.015
EF104	≤2	≤2/1	＞32	4	≤0.25/4.75	1	≤0.25	≤0.5	≤2	≤1	≤0.25	≤4	≤2	＞512	≤0.03	≤2/1	≤0.12/4	≤0.25/4	≤0.5	≤0.5	4	≤4	≤1	≤0.25	≤0.06	≤0.125	16	≤8	＞32	≤0.015
EF105	＞64	16/8	32	＞64	＞8/152	1	≤0.25	≤0.5	≤2	≤1	≤0.25	8	≤2	＞512	0.25	8/4	≤0.12/4	≤0.25/4	≤0.5	≤0.5	2	≤4	≤1	≤0.25	≤0.06	0.5	4	≤8	＞32	0.25
EF106	32	16/8	＞32	＞64	＞8/152	1	≤0.25	≤0.5	≤2	≤1	≤0.25	8	64	＞512	0.25	16/8	≤0.12/4	≤0.25/4	≤0.5	≤0.5	2	≤4	≤1	≤0.25	≤0.06	0.5	8	≤8	＞32	0.25
EF107	≤2	≤2/1	32	4	≤0.25/4.75	2	≤0.25	≤0.5	4	≤1	≤0.25	＞64	≤2	＞512	0.25	≤2/1	≤0.12/4	≤0.25/4	≤0.5	≤0.5	2	≤4	≤1	≤0.25	≤0.06	0.25	16	≤8	8	0.06
EF108	＞64	8/4	32	＞64	＞8/152	＞16	＞8	2	4	32	≤0.25	＞64	≤2	＞512	0.25	4/2	≤0.12/4	≤0.25/4	4	2	≤1	≤4	16	16	≤0.06	0.5	4	＞64	＞32	0.25
EF109	＞64	32/16	＞32	4	＞8/152	8	≤0.25	≤0.5	4	≤1	≤0.25	＞64	≤2	＞512	0.25	8/4	≤0.12/4	≤0.25/4	≤0.5	1	≤1	8	≤1	≤0.25	≤0.06	0.25	4	≤8	＞32	0.06
EF110	32	16/8	＞32	＞64	＞8/152	1	≤0.25	≤0.5	4	≤1	≤0.25	8	4	＞512	0.5	8/4	≤0.12/4	≤0.25/4	≤0.5	≤0.5	2	≤4	≤1	≤0.25	≤0.06	0.5	8	≤8	＞32	0.5
EF111	＞64	32/16	＞32	＞64	＞8/152	＞16	＞8	1	4	16	≤0.25	＞64	≤2	＞512	2	16/8	≤0.12/4	≤0.25/4	4	2	≤1	≤4	32	4	≤0.06	4	8	＞64	＞32	1
EF112	＞64	32/16	＞32	＞64	＞8/152	＞16	＞8	1	4	32	≤0.25	＞64	≤2	＞512	2	16/8	≤0.12/4	≤0.25/4	4	2	2	≤4	32	4	≤0.06	4	8	＞64	＞32	1
EF113	＞64	32/16	＞32	＞64	＞8/152	＞16	＞8	2	4	＞32	≤0.25	8	4	＞512	0.5	16/8	≤0.12/4	≤0.25/4	≤0.5	≤0.5	≤1	≤4	32	4	≤0.06	1	8	＞64	＞32	0.5
EF114	＞64	16/8	＞32	＞64	＞8/152	＞16	＞8	8	4	≤1	≤0.25	32	≤2	＞512	0.5	8/4	≤0.12/4	≤0.25/4	≤0.5	≤0.5	2	16	＞32	＞16	≤0.06	1	16	＞64	＞32	1
EF115	＞64	16/8	＞32	＞64	＞8/152	＞16	＞8	8	4	≤1	≤0.25	32	≤2	＞512	0.5	4/2	≤0.12/4	≤0.25/4	≤0.5	≤0.5	≤1	32	＞32	＞16	≤0.06	1	8	＞64	32	0.5
EF116	＞64	16/8	＞32	＞64	＞8/152	＞16	＞8	8	≤2	≤1	≤0.25	32	4	＞512	0.5	8/4	≤0.12/4	≤0.25/4	≤0.5	≤0.5	2	32	＞32	＞16	≤0.06	1	16	＞64	＞32	1
EF117	＞64	16/8	＞32	＞64	＞8/152	＞16	＞8	16	4	≤1	≤0.25	32	≤2	＞512	0.5	4/2	≤0.12/4	≤0.25/4	≤0.5	≤0.5	2	32	＞32	＞16	≤0.06	1	16	＞64	＞32	0.5
EF118	＞64	16/8	＞32	＞64	＞8/152	＞16	＞8	8	≤2	≤1	≤0.25	64	≤2	＞512	1	4/2	≤0.12/4	≤0.25/4	≤0.5	≤0.5	≤1	8	＞32	＞16	≤0.06	1	16	64	＞32	1
EF119	＞64	16/8	＞32	＞64	＞8/152	＞16	＞8	8	≤2	≤1	≤0.25	32	≤2	＞512	1	4/2	≤0.12/4	≤0.25/4	≤0.5	≤0.5	2	16	＞32	＞16	≤0.06	1	8	64	＞32	0.5
EF120	＞64	16/8	＞32	＞64	1/19	1	≤0.25	≤0.5	≤2	16	≤0.25	＞64	≤2	＞512	0.5	16/8	≤0.12/4	≤0.25/4	≤0.5	≤0.5	2	≤4	≤1	≤0.25	≤0.06	1	8	≤8	＞32	0.5
EF121	＞64	16/8	＞32	＞64	＞8/152	＞16	＞8	16	4	≤1	≤0.25	32	≤2	＞512	0.5	8/4	0.25/4	≤0.25/4	≤0.5	≤0.5	2	16	＞32	＞16	≤0.06	2	16	＞64	＞32	1
EF122	＞64	16/8	＞32	＞64	＞8/152	＞16	＞8	16	4	≤1	≤0.25	32	≤2	＞512	0.5	4/2	≤0.12/4	≤0.25/4	≤0.5	≤0.5	2	32	＞32	＞16	≤0.06	1	16	＞64	＞32	0.5
EF123	＞64	16/8	＞32	＞64	＞8/152	＞16	＞8	≤0.5	≤2	16	≤0.25	＞64	≤2	＞512	2	8/4	≤0.12/4	≤0.25/4	4	2	≤1	≤4	32	8	≤0.06	4	8	＞64	＞32	1
EF124	＞64	32/16	＞32	＞64	＞8/152	＞16	＞8	≤0.5	4	16	≤0.25	＞64	≤2	＞512	2	16/8	≤0.12/4	≤0.25/4	4	2	≤1	≤4	32	4	≤0.06	4	8	＞64	＞32	2
EF125	＞64	64/32	＞32	＞64	＞8/152	＞16	＞8	1	4	16	≤0.25	＞64	≤2	＞512	2	16/8	≤0.12/4	≤0.25/4	4	2	≤1	≤4	32	8	≤0.06	4	8	＞64	＞32	2
EF126	＞64	32/16	＞32	＞64	＞8/152	＞16	＞8	1	4	16	≤0.25	＞64	≤2	＞512	2	8/4	≤0.12/4	≤0.25/4	4	2	≤1	≤4	32	8	≤0.06	4	8	＞64	＞32	1
EF127	＞64	16/8	＞32	＞64	＞8/152	1	≤0.25	≤0.5	≤2	16	≤0.25	16	4	＞512	1	4/2	≤0.12/4	≤0.25/4	≤0.5	≤0.5	4	≤4	≤1	≤0.25	≤0.06	1	16	＞64	＞32	0.25
EF128	＞64	16/8	＞32	＞64	＞8/152	2	≤0.25	≤0.5	4	16	≤0.25	8	4	＞512	1	16/8	≤0.12/4	≤0.25/4	≤0.5	≤0.5	2	≤4	≤1	≤0.25	≤0.06	1	8	＞64	＞32	0.25
EF129	＞64	32/16	32	4	＞8/152	＞16	＞8	1	4	＞32	≤0.25	＞64	≤2	＞512	0.5	8/4	≤0.12/4	≤0.25/4	≤0.5	≤0.5	≤1	≤4	4	＞16	≤0.06	0.5	8	＞64	＞32	0.12
EF130	＞64	32/16	＞32	≤2	＞8/152	＞16	＞8	1	4	＞32	≤0.25	＞64	≤2	＞512	0.25	8/4	≤0.12/4	≤0.25/4	≤0.5	≤0.5	≤1	≤4	8	＞16	≤0.06	1	8	＞64	＞32	0.12
EF131	＞64	32/16	＞32	≤2	＞8/152	＞16	＞8	8	4	＞32	≤0.25	＞64	≤2	＞512	0.5	16/8	0.25/4	0.5/4	4	4	≤1	≤4	＞32	＞16	≤0.06	0.5	8	＞64	＞32	0.25
EF132	＞64	32/16	＞32	≤2	＞8/152	＞16	＞8	16	4	＞32	≤0.25	＞64	≤2	＞512	0.5	16/8	0.25/4	0.5/4	4	4	≤1	≤4	＞32	＞16	≤0.06	0.5	4	＞64	＞32	0.25
EF133	＞64	32/16	32	≤2	＞8/152	＞16	＞8	8	4	＞32	≤0.25	＞64	≤2	＞512	0.5	16/8	0.25/4	0.5/4	4	2	≤1	≤4	＞32	＞16	≤0.06	0.5	8	＞64	＞32	0.25
EF134	＞64	64/32	＞32	≤2	＞8/152	＞16	＞8	1	4	＞32	≤0.25	＞64	≤2	＞512	0.25	16/8	≤0.12/4	≤0.25/4	≤0.5	≤0.5	2	≤4	8	8	≤0.06	0.5	8	＞64	＞32	0.12
EF135	＞64	64/32	＞32	≤2	＞8/152	＞16	＞8	1	4	＞32	≤0.25	＞64	≤2	＞512	0.25	8/4	≤0.12/4	≤0.25/4	≤0.5	≤0.5	≤1	≤4	4	8	≤0.06	0.5	16	＞64	＞32	0.12
EF136	＞64	16/8	32	＞64	＞8/152	＞16	＞8	8	4	≤1	≤0.25	64	≤2	＞512	0.5	8/4	≤0.12/4	≤0.25/4	≤0.5	≤0.5	2	16	＞32	16	≤0.06	1	8	＞64	＞32	0.5
EF137	＞64	16/8	＞32	＞64	1/19	2	≤0.25	≤0.5	4	16	≤0.25	＞64	4	＞512	0.5	8/4	≤0.12/4	≤0.25/4	≤0.5	≤0.5	2	≤4	≤1	≤0.25	≤0.06	1	16	≤8	＞32	0.5
EF138	＞64	8/4	＞32	＞64	＞8/152	＞16	＞8	4	4	≤1	≤0.25	≤4	≤2	＞512	0.25	＞64/32	＞4/4	＞8/4	2	4	＞32	＞128	16	16	≤0.06	0.5	8	≤8	16	0.25
